# Supplementary material for: Monitoring the Intracellular pH and Metabolic State of Cancer Cells in Response to Chemotherapy Using a Combination of Phosphorescence Lifetime Imaging Microscopy and Fluorescence Lifetime Imaging Microscopy
Source: Int J Mol Sci. 2023 Dec 19;25(1):49. doi: 10.3390/ijms25010049 (PMC10779161; doi:10.3390/ijms25010049)
Supplement: Supplementary file 1 [file ijms-25-00049-s001.zip]

Archive with 1 entries (1 files):
- ijms-2708577-supplementary.pdf
